# Supplementary material for: Semaphorin-1a-like gene plays an important role in the embryonic development of silkworm, Bombyx mori
Source: PLoS One. 2020 Oct 2;15(10):e0240193. doi: 10.1371/journal.pone.0240193 (PMC7531805; doi:10.1371/journal.pone.0240193)
Supplement: S2 File — (XLSX) [file pone.0240193.s007.xlsx]

## Sheet: Sheet1
Gene name	Relative expression of 7 genes in uninjected eggs of Nistari at 24 h	Relative expression of 7 genes in injected eggs of Nistari at 24 h	Standard error		Relative expression of 7 genes in uninjected eggs of Nistari at 48 h	Relative expression of 7 genes in injected eggs of Nistari at 48 h	Standard error
BMSK0002759	0.0124986	0.00297308	0.000162122		0.0153659	0.00209742	0.000540126
KWMTBOMO02783	0.00605649	0.00179751	7.6208e-05		0.00529865	0.00147278	0.000255416
BMSK0002764	0.0119568	0.00245819	0.000669005		0.0139879	0.00245241	0.000124947
BMSK0002763	0.00146013	0.000360126	0.000275885		0.00109866	0.000340811	0.000162122
BMSK0002762	0.0259869	0.00473	0.000501523		0.0269879	0.00441938	0.000518435
BMSK0002761	0.00219897	0.000386383	0.000275885		0.00179856	0.000472689	0.000276885
BMSK0002760	0.000108955	#VALUE!	#VALUE!		8.57655e-05	#VALUE!	#VALUE!
