# Supplementary material for: Semaphorin-1a-like gene plays an important role in the embryonic development of silkworm, Bombyx mori
Source: PLoS One. 2020 Oct 2;15(10):e0240193. doi: 10.1371/journal.pone.0240193 (PMC7531805; doi:10.1371/journal.pone.0240193)
Supplement: S3 File — (XLSX) [file pone.0240193.s008.xlsx]

## Sheet: Sheet1
Gene name	Relative expression levels of seven genes in the eggs of Fuyin 24h after egg laying	Standard error	Relative expression levels of seven genes in the eggs of Fuyin 48h after egg laying	Standard error
BMSK0002759	0.0128202	0.000162122	0.0164866	0.000940126
KWMTBOMO02783	0.00644687	7.6208e-05	0.00452655	0.000655416
BMSK0002764	0.013061	0.000669005	0.0156267	0.000324947
BMSK0002763	0.00125589	0.000275885	0.00090294	0.000162122
BMSK0002762	0.02698	0.00120152	0.0345292	0.00418435
BMSK0002761	0.002123	0.000275885	0.00202895	0.000276885
BMSK0002760	#VALUE!	#VALUE!	#VALUE!	#VALUE!
