# Supplementary material for: Semaphorin-1a-like gene plays an important role in the embryonic development of silkworm, Bombyx mori
Source: PLoS One. 2020 Oct 2;15(10):e0240193. doi: 10.1371/journal.pone.0240193 (PMC7531805; doi:10.1371/journal.pone.0240193)
Supplement: S4 File — (XLS) [file pone.0240193.s009.xls]

## Sheet: Results
Block Type	96well
Chemistry	SYBR_GREEN
Experiment File Name	D:\lqy\re-sgrna.eds
Experiment Run End Time	2011-01-21 02:28:08 AM CST
Instrument Type	steponeplus
Passive Reference	ROX
Well	Sample Name	Target Name	Task	Reporter	Quencher	RQ	RQ Min	RQ Max	Cт	Cт Mean	Cт SD	ΔCт	ΔCт Mean	ΔCт SE	HK Control ΔCт Mean	HK Control ΔCт SE	ΔΔCт	Automatic Ct Threshold	Ct Threshold	Automatic Baseline	Baseline Start	Baseline End	Efficiency	Tm1	Tm2	Tm3	Comments	NOISE
A1	24Contrl	59	UNKNOWN	SYBR	None				22.7678	22.6594	0.0945813							TRUE	2.4653	TRUE	3	13	1	76.6634				N
A2	24Contrl	59	UNKNOWN	SYBR	None				22.5934	22.6594	0.0945813							TRUE	2.4653	TRUE	3	14	1	76.5147				N
A3	24Contrl	59	UNKNOWN	SYBR	None				22.617	22.6594	0.0945813							TRUE	2.4653	TRUE	3	14	1	76.518				N
A4	48contrl	59	UNKNOWN	SYBR	None				22.9135	22.9516	0.0838939							TRUE	2.4653	TRUE	3	15	1	76.518				N
A5	48contrl	59	UNKNOWN	SYBR	None				22.8936	22.9516	0.0838939							TRUE	2.4653	TRUE	3	14	1	76.5149				N
A6	48contrl	59	UNKNOWN	SYBR	None				23.0478	22.9516	0.0838939							TRUE	2.4653	TRUE	3	14	1	76.5149				N
A7	24kong	59	UNKNOWN	SYBR	None				23.1288	23.2247	0.137186							TRUE	2.4653	TRUE	3	14	1	76.5126				N
A8	24kong	59	UNKNOWN	SYBR	None				23.1635	23.2247	0.137186							TRUE	2.4653	TRUE	3	15	1	76.5126				N
A9	24kong	59	UNKNOWN	SYBR	None				23.3819	23.2247	0.137186							TRUE	2.4653	TRUE	3	14	1	76.6655				N
A10	48kong	59	UNKNOWN	SYBR	None				23.0194	23.0887	0.106627							TRUE	2.4653	TRUE	3	14	1	76.6655				N
A11	48kong	59	UNKNOWN	SYBR	None				23.0352	23.0887	0.106627							TRUE	2.4653	TRUE	3	14	1	76.5161				N
A12	48kong	59	UNKNOWN	SYBR	None				23.2115	23.0887	0.106627							TRUE	2.4653	TRUE	3	14	1	76.5161				N
B1	24H2O	59	UNKNOWN	SYBR	None				22.9825	23.0194	0.0324588							TRUE	2.4653	TRUE	3	14	1	76.5147				N
B2	24H2O	59	UNKNOWN	SYBR	None				23.0323	23.0194	0.0324588							TRUE	2.4653	TRUE	3	15	1	76.5147				N
B3	24H2O	59	UNKNOWN	SYBR	None				23.0435	23.0194	0.0324588							TRUE	2.4653	TRUE	3	14	1	76.518				N
B4	48H2O	59	UNKNOWN	SYBR	None				23.4287	23.5098	0.173366							TRUE	2.4653	TRUE	3	15	1	76.518				N
B5	48H2O	59	UNKNOWN	SYBR	None				23.3919	23.5098	0.173366							TRUE	2.4653	TRUE	3	15	1	76.5149				N
B6	48H2O	59	UNKNOWN	SYBR	None				23.7089	23.5098	0.173366							TRUE	2.4653	TRUE	3	15	1	76.3661				N
B7	24sgRNA	59	UNKNOWN	SYBR	None				23.2251	23.4532	0.345403							TRUE	2.4653	TRUE	3	15	1	76.3639				N
B8	24sgRNA	59	UNKNOWN	SYBR	None				23.8506	23.4532	0.345403							TRUE	2.4653	TRUE	3	15	1	76.3639				N
B9	24sgRNA	59	UNKNOWN	SYBR	None				23.2839	23.4532	0.345403							TRUE	2.4653	TRUE	3	15	1	76.6655				N
B10	48sgRNA	59	UNKNOWN	SYBR	None				22.628	22.6749	0.0508766							TRUE	2.4653	TRUE	3	14	1	76.6655				N
B11	48sgRNA	59	UNKNOWN	SYBR	None				22.6678	22.6749	0.0508766							TRUE	2.4653	TRUE	3	14	1	76.5161				N
B12	48sgRNA	59	UNKNOWN	SYBR	None				22.729	22.6749	0.0508766							TRUE	2.4653	TRUE	3	14	1	76.5161				N
C1	24Contrl	60	UNKNOWN	SYBR	None	1	0.892627	1.12029	23.9321	23.8893	0.0387963		1.22992	0.059022			0	TRUE	1.5352	TRUE	3	16	1	73.2418				N
C2	24Contrl	60	UNKNOWN	SYBR	None	1	0.892627	1.12029	23.8563	23.8893	0.0387963		1.22992	0.059022			0	TRUE	1.5352	TRUE	3	15	1	73.2418				N
C3	24Contrl	60	UNKNOWN	SYBR	None	1	0.892627	1.12029	23.8796	23.8893	0.0387963		1.22992	0.059022			0	TRUE	1.5352	TRUE	3	17	1	73.2448				N
C4	48contrl	60	UNKNOWN	SYBR	None	0.764178	0.675161	0.864931	24.4861	24.5696	0.0733917		1.61794	0.0643546			0.38802	TRUE	1.5352	TRUE	3	16	1	73.2448				N
C5	48contrl	60	UNKNOWN	SYBR	None	0.764178	0.675161	0.864931	24.5987	24.5696	0.0733917		1.61794	0.0643546			0.38802	TRUE	1.5352	TRUE	3	16	1	73.2424				N
C6	48contrl	60	UNKNOWN	SYBR	None	0.764178	0.675161	0.864931	24.624	24.5696	0.0733917		1.61794	0.0643546			0.38802	TRUE	1.5352	TRUE	3	16	1	73.2424				N
C7	24kong	60	UNKNOWN	SYBR	None	0.812334	0.595907	1.10737	24.5866	24.7545	0.242767		1.52978	0.160992			0.299855	TRUE	1.5352	TRUE	3	17	1	73.0913				N
C8	24kong	60	UNKNOWN	SYBR	None	0.812334	0.595907	1.10737	25.0329	24.7545	0.242767		1.52978	0.160992			0.299855	TRUE	1.5352	TRUE	3	17	1	73.0913				N
C9	24kong	60	UNKNOWN	SYBR	None	0.812334	0.595907	1.10737	24.644	24.7545	0.242767		1.52978	0.160992			0.299855	TRUE	1.5352	TRUE	3	17	1	73.2436				N
C10	48kong	60	UNKNOWN	SYBR	None	0.772452	0.597788	0.998149	24.5666	24.6911	0.204582		1.60241	0.133196			0.372483	TRUE	1.5352	TRUE	3	17	1	73.2436				N
C11	48kong	60	UNKNOWN	SYBR	None	0.772452	0.597788	0.998149	24.5795	24.6911	0.204582		1.60241	0.133196			0.372483	TRUE	1.5352	TRUE	3	16	1	73.2431				N
C12	48kong	60	UNKNOWN	SYBR	None	0.772452	0.597788	0.998149	24.9272	24.6911	0.204582		1.60241	0.133196			0.372483	TRUE	1.5352	TRUE	3	17	1	73.0943				N
D1	24H2O	60	UNKNOWN	SYBR	None	1.06101	1.00216	1.12332	24.1325	24.1639	0.0398023		1.14448	0.0296524			-0.085441	TRUE	1.5352	TRUE	3	16	1	73.2418				N
D2	24H2O	60	UNKNOWN	SYBR	None	1.06101	1.00216	1.12332	24.1505	24.1639	0.0398023		1.14448	0.0296524			-0.085441	TRUE	1.5352	TRUE	3	16	1	73.093				N
D3	24H2O	60	UNKNOWN	SYBR	None	1.06101	1.00216	1.12332	24.2087	24.1639	0.0398023		1.14448	0.0296524			-0.085441	TRUE	1.5352	TRUE	3	16	1	73.096				N
D4	48H2O	60	UNKNOWN	SYBR	None	1.00709	0.812291	1.2486	24.7796	24.7295	0.0858639		1.21974	0.111696			-0.0101871	TRUE	1.5352	TRUE	3	17	1	73.2448				N
D5	48H2O	60	UNKNOWN	SYBR	None	1.00709	0.812291	1.2486	24.6304	24.7295	0.0858639		1.21974	0.111696			-0.0101871	TRUE	1.5352	TRUE	3	17	1	73.0937				N
D6	48H2O	60	UNKNOWN	SYBR	None	1.00709	0.812291	1.2486	24.7786	24.7295	0.0858639		1.21974	0.111696			-0.0101871	TRUE	1.5352	TRUE	3	17	1	73.0937				N
D7	24sgRNA	60	UNKNOWN	SYBR	None	1.12197	0.757452	1.66192	24.5855	24.5171	0.0756812		1.06389	0.20415			-0.166037	TRUE	1.5352	TRUE	3	16	1	73.0913				N
D8	24sgRNA	60	UNKNOWN	SYBR	None	1.12197	0.757452	1.66192	24.53	24.5171	0.0756812		1.06389	0.20415			-0.166037	TRUE	1.5352	TRUE	3	16	1	73.24				N
D9	24sgRNA	60	UNKNOWN	SYBR	None	1.12197	0.757452	1.66192	24.4358	24.5171	0.0756812		1.06389	0.20415			-0.166037	TRUE	1.5352	TRUE	3	17	1	73.2436				N
D10	48sgRNA	60	UNKNOWN	SYBR	None	0.499109	0.458122	0.543763	24.8405	24.9074	0.0579582		2.2325	0.0445256			1.00257	TRUE	1.5352	TRUE	3	17	1	73.2436				N
D11	48sgRNA	60	UNKNOWN	SYBR	None	0.499109	0.458122	0.543763	24.9419	24.9074	0.0579582		2.2325	0.0445256			1.00257	TRUE	1.5352	TRUE	3	17	1	73.0943				N
D12	48sgRNA	60	UNKNOWN	SYBR	None	0.499109	0.458122	0.543763	24.9399	24.9074	0.0579582		2.2325	0.0445256			1.00257	TRUE	1.5352	TRUE	3	17	1	73.0943				N
E1	24Contrl	61	UNKNOWN	SYBR	None	1	0.818632	1.22155	23.3098	23.4686	0.153278		0.809238	0.103987			0	TRUE	5.81099	TRUE	1	2	1	75.3245				N
E2	24Contrl	61	UNKNOWN	SYBR	None	1	0.818632	1.22155	23.4804	23.4686	0.153278		0.809238	0.103987			0	TRUE	5.81099	TRUE	1	2	1	75.3245				N
E3	24Contrl	61	UNKNOWN	SYBR	None	1	0.818632	1.22155	23.6157	23.4686	0.153278		0.809238	0.103987			0	TRUE	5.81099	TRUE	1	2	1	75.3277				N
E4	48contrl	61	UNKNOWN	SYBR	None	0.625815	0.552382	0.70901	24.3552	24.4371	0.0747052		1.48543	0.0648564			0.676192	TRUE	5.81099	TRUE	1	2	1	75.3277				N
E5	48contrl	61	UNKNOWN	SYBR	None	0.625815	0.552382	0.70901	24.4545	24.4371	0.0747052		1.48543	0.0648564			0.676192	TRUE	5.81099	TRUE	1	2	1	75.3249				N
E6	48contrl	61	UNKNOWN	SYBR	None	0.625815	0.552382	0.70901	24.5015	24.4371	0.0747052		1.48543	0.0648564			0.676192	TRUE	5.81099	TRUE	1	2	1	75.3249				N
E7	24kong	61	UNKNOWN	SYBR	None	0.434823	0.34835	0.54276	25.0749	25.2355	0.144926		2.01074	0.115215			1.2015	TRUE	5.81099	TRUE	1	2	1	75.1738				N
E8	24kong	61	UNKNOWN	SYBR	None	0.434823	0.34835	0.54276	25.275	25.2355	0.144926		2.01074	0.115215			1.2015	TRUE	5.81099	TRUE	1	2	1	75.3226				N
E9	24kong	61	UNKNOWN	SYBR	None	0.434823	0.34835	0.54276	25.3565	25.2355	0.144926		2.01074	0.115215			1.2015	TRUE	5.81099	TRUE	1	2	1	75.3265				N
E10	48kong	61	UNKNOWN	SYBR	None	0.352017	0.275979	0.449004	25.2641	25.4042	0.191311		2.31552	0.126451			1.50628	TRUE	5.81099	TRUE	1	2	1	75.4753				N
E11	48kong	61	UNKNOWN	SYBR	None	0.352017	0.275979	0.449004	25.6222	25.4042	0.191311		2.31552	0.126451			1.50628	TRUE	5.81099	TRUE	1	2	1	75.3259				Y
E12	48kong	61	UNKNOWN	SYBR	None	0.352017	0.275979	0.449004	25.3263	25.4042	0.191311		2.31552	0.126451			1.50628	TRUE	5.81099	TRUE	1	2	1	75.3259				N
F1	24H2O	61	UNKNOWN	SYBR	None	0.673304	0.407089	1.11361	24.4779	24.3993	0.451686		1.37991	0.261454			0.570671	TRUE	5.81099	TRUE	1	2	1	75.3245				N
F2	24H2O	61	UNKNOWN	SYBR	None	0.673304	0.407089	1.11361	23.9135	24.3993	0.451686		1.37991	0.261454			0.570671	TRUE	5.81099	TRUE	1	2	1	75.3245				N
F3	24H2O	61	UNKNOWN	SYBR	None	0.673304	0.407089	1.11361	24.8066	24.3993	0.451686		1.37991	0.261454			0.570671	TRUE	5.81099	TRUE	1	2	1	75.3277				N
F4	48H2O	61	UNKNOWN	SYBR	None	0.702069	0.569438	0.865591	24.769	24.8294	0.0738626		1.31955	0.108798			0.510316	TRUE	5.81099	TRUE	1	2	1	75.3277				N
F5	48H2O	61	UNKNOWN	SYBR	None	0.702069	0.569438	0.865591	24.8073	24.8294	0.0738626		1.31955	0.108798			0.510316	TRUE	5.81099	TRUE	1	2	1	75.3249				N
F6	48H2O	61	UNKNOWN	SYBR	None	0.702069	0.569438	0.865591	24.9117	24.8294	0.0738626		1.31955	0.108798			0.510316	TRUE	5.81099	TRUE	1	2	1	75.3249				N
F7	24sgRNA	61	UNKNOWN	SYBR	None	0.551021	0.361849	0.839092	24.9746	25.1223	0.154774		1.66906	0.218524			0.85982	TRUE	5.81099	TRUE	1	2	1	75.3226				N
F8	24sgRNA	61	UNKNOWN	SYBR	None	0.551021	0.361849	0.839092	25.109	25.1223	0.154774		1.66906	0.218524			0.85982	TRUE	5.81099	TRUE	1	2	1	75.3226				N
F9	24sgRNA	61	UNKNOWN	SYBR	None	0.551021	0.361849	0.839092	25.2833	25.1223	0.154774		1.66906	0.218524			0.85982	TRUE	5.81099	TRUE	1	2	1	75.3265				N
F10	48sgRNA	61	UNKNOWN	SYBR	None	0.209727	0.158148	0.27813	25.4575	25.7376	0.248907		3.06265	0.146678			2.25341	TRUE	5.81099	TRUE	1	2	1	75.4753				N
F11	48sgRNA	61	UNKNOWN	SYBR	None	0.209727	0.158148	0.27813	25.8218	25.7376	0.248907		3.06265	0.146678			2.25341	TRUE	5.81099	TRUE	1	2	1	75.3259				N
F12	48sgRNA	61	UNKNOWN	SYBR	None	0.209727	0.158148	0.27813	25.9335	25.7376	0.248907		3.06265	0.146678			2.25341	TRUE	5.81099	TRUE	1	2	1	75.3259				N
G1	24Contrl	A3	UNKNOWN	SYBR	None	1	0.892264	1.12074	18.0711	18.039	0.0397495		-4.62039	0.059233			0	TRUE	1.7146	TRUE	3	9	1	82.4653				N
G2	24Contrl	A3	UNKNOWN	SYBR	None	1	0.892264	1.12074	18.0515	18.039	0.0397495		-4.62039	0.059233			0	TRUE	1.7146	TRUE	3	10	1	82.4653				N
G3	24Contrl	A3	UNKNOWN	SYBR	None	1	0.892264	1.12074	17.9945	18.039	0.0397495		-4.62039	0.059233			0	TRUE	1.7146	TRUE	3	10	1	82.4692				N
G4	48contrl	A3	UNKNOWN	SYBR	None	1.93863	1.72201	2.18251	17.3174	17.3762	0.065839		-5.57543	0.061571			-0.955038	TRUE	1.7146	TRUE	3	9	1	82.4692				N
G5	48contrl	A3	UNKNOWN	SYBR	None	1.93863	1.72201	2.18251	17.3639	17.3762	0.065839		-5.57543	0.061571			-0.955038	TRUE	1.7146	TRUE	3	10	1	82.6136				N
G6	48contrl	A3	UNKNOWN	SYBR	None	1.93863	1.72201	2.18251	17.4474	17.3762	0.065839		-5.57543	0.061571			-0.955038	TRUE	1.7146	TRUE	3	9	1	82.4648				N
G7	24kong	A3	UNKNOWN	SYBR	None	1.66276	1.41994	1.94709	17.8731	17.8708	0.036959		-5.35396	0.0820283			-0.733576	TRUE	1.7146	TRUE	3	9	1	82.4629				N
G8	24kong	A3	UNKNOWN	SYBR	None	1.66276	1.41994	1.94709	17.8327	17.8708	0.036959		-5.35396	0.0820283			-0.733576	TRUE	1.7146	TRUE	3	9	1	82.4629				N
G9	24kong	A3	UNKNOWN	SYBR	None	1.66276	1.41994	1.94709	17.9065	17.8708	0.036959		-5.35396	0.0820283			-0.733576	TRUE	1.7146	TRUE	3	10	1	82.6166				N
G10	48kong	A3	UNKNOWN	SYBR	None	0.682967	0.606034	0.769667	19.0022	19.0184	0.0141431		-4.07028	0.0621005			0.550112	TRUE	1.7146	TRUE	3	11	1	82.6166				N
G11	48kong	A3	UNKNOWN	SYBR	None	0.682967	0.606034	0.769667	19.0246	19.0184	0.0141431		-4.07028	0.0621005			0.550112	TRUE	1.7146	TRUE	3	11	1	82.4668				N
G12	48kong	A3	UNKNOWN	SYBR	None	0.682967	0.606034	0.769667	19.0284	19.0184	0.0141431		-4.07028	0.0621005			0.550112	TRUE	1.7146	TRUE	3	11	1	82.4668				N
H1	24H2O	A3	UNKNOWN	SYBR	None	0.933776	0.87972	0.991154	18.5449	18.4979	0.0427427		-4.52154	0.0309866			0.0988515	TRUE	1.7146	TRUE	3	9	1	82.6141				N
H2	24H2O	A3	UNKNOWN	SYBR	None	0.933776	0.87972	0.991154	18.4614	18.4979	0.0427427		-4.52154	0.0309866			0.0988515	TRUE	1.7146	TRUE	3	10	1	82.4653				N
H3	24H2O	A3	UNKNOWN	SYBR	None	0.933776	0.87972	0.991154	18.4873	18.4979	0.0427427		-4.52154	0.0309866			0.0988515	TRUE	1.7146	TRUE	3	10	1	82.618				N
H4	48H2O	A3	UNKNOWN	SYBR	None	2.0716	1.67762	2.55811	17.9211	17.8387	0.0773879		-5.67113	0.109612			-1.05075	TRUE	1.7146	TRUE	3	10	1	82.4692				N
H5	48H2O	A3	UNKNOWN	SYBR	None	2.0716	1.67762	2.55811	17.8273	17.8387	0.0773879		-5.67113	0.109612			-1.05075	TRUE	1.7146	TRUE	3	10	1	82.6136				N
H6	48H2O	A3	UNKNOWN	SYBR	None	2.0716	1.67762	2.55811	17.7676	17.8387	0.0773879		-5.67113	0.109612			-1.05075	TRUE	1.7146	TRUE	3	10	1	82.6136				N
H7	24sgRNA	A3	UNKNOWN	SYBR	None	0.89776	0.603301	1.33594	18.8914	18.9884	0.0931422		-4.46479	0.206542			0.155598	TRUE	1.7146	TRUE	3	11	1	82.4629				N
H8	24sgRNA	A3	UNKNOWN	SYBR	None	0.89776	0.603301	1.33594	18.9967	18.9884	0.0931422		-4.46479	0.206542			0.155598	TRUE	1.7146	TRUE	3	11	1	82.4629				N
H9	24sgRNA	A3	UNKNOWN	SYBR	None	0.89776	0.603301	1.33594	19.0771	18.9884	0.0931422		-4.46479	0.206542			0.155598	TRUE	1.7146	TRUE	3	11	1	82.6166				N
H10	48sgRNA	A3	UNKNOWN	SYBR	None	1.46531	1.28684	1.66853	17.3985	17.5033	0.105234		-5.17159	0.067485			-0.551205	TRUE	1.7146	TRUE	3	9	1	82.6166				N
H11	48sgRNA	A3	UNKNOWN	SYBR	None	1.46531	1.28684	1.66853	17.5026	17.5033	0.105234		-5.17159	0.067485			-0.551205	TRUE	1.7146	TRUE	3	9	1	82.4668				N
H12	48sgRNA	A3	UNKNOWN	SYBR	None	1.46531	1.28684	1.66853	17.609	17.5033	0.105234		-5.17159	0.067485			-0.551205	TRUE	1.7146	TRUE	3	9	1	82.4668				N
Analysis Type	Singleplex
Endogenous Control	59
RQ Min/Max Confidence Level	95.0
Reference Sample	24Contrl

## Sheet: Sheet1
Gene name	24h Control	24h H2O	24h EGFP siRNAs	Standard error of contral	Standard error of H2O	Standard error of siRNA		Gene name	48h Control	48h H2O	48h EGFP siRNAs	Standard error of contral	Standard error of H2O	Standard error of siRNA
BMSK0002759	0.0407136	0.0435467	0.0461167	0.00262037	0.000985182	0.00521713		BMSK0002759	0.0209949	0.0197179	0.0277571	0.00120104	0.00228632	0.000975151
KWMTBOMO02783	0.0177055	0.0227778	0.0196857	0.000568951	0.000968274	0.000311171		KWMTBOMO02783	0.0140459	0.0150921	0.0103267	0.000357922	0.000789846	0.000956633
BMSK0002764	0.00958166	0.0123354	0.00889013	0.00165377	0.0037067	0.00302991		BMSK0002764	0.00670636	0.00776954	0.00648869	0.000449803	0.000726643	0.00241396
BMSK0002763	0.0173374	0.0197001	0.0216822	0.000463974	0.000540093	0.00114439		BMSK0002763	0.00683845	0.00843646	0.0069072	0.000352168	0.000510423	0.000239996
BMSK0002762	0.0685561	0.0530944	0.069735	0.00514875	0.00763598	0.00683602		BMSK0002762	0.0255067	0.0253955	0.0238834	0.00269516	0.00219523	0.00151115
BMSK0002761	0.0202894	0.0172953	0.018295	0.00248577	0.00555079	0.00152089		BMSK0002761	0.00749653	0.00786991	0.0063547	0.000391355	0.00039857	0.000598354
